# Supplementary material for: High-throughput metabolomics for the design and validation of a diauxic shift model
Source: NPJ Syst Biol Appl. 2023 Apr 7;9:11. doi: 10.1038/s41540-023-00274-9 (PMC10082077; doi:10.1038/s41540-023-00274-9)
Supplement: Supplementary file 2 — Supplementary Tables 3-22 [file 41540_2023_274_MOESM2_ESM.xlsx]

## Sheet: Description
	Description:	Full set of statistical parameters for each pairwise metabolomics comparison made in the study
	Table	Description
	Phase	Comparison between pre and post shift samples
	TDA1_E	TDA1 vs. WT, Post shift
	YGR067C_E	YGR067C vs. WT, Post shift
	RME1_E	RME1 vs. WT, Post shift
	DLD3_E	DLD3 vs. WT, Post shift
	GAL11_E	GAL11 vs. WT, Post shift
	OCA1_E	OCA1 vs. WT, Post shift
	FAA1_E	FAA1 vs. WT, Post shift
	RTS3_E	RTS3 vs. WT, Post shift
	PCL1_E	PCL1 vs. WT, Post shift
	MEK1_E	MEK1 vs. WT, Post shift
	TDA1_G	TDA1 vs. WT, Pre shift
	YGR067C_G	YGR067C vs. WT, Pre shift
	RME1_G	RME1 vs. WT, Pre shift
	DLD3_G	DLD3 vs. WT, Pre shift
	GAL11_G	GAL11 vs. WT, Pre shift
	OCA1_G	OCA1 vs. WT, Pre shift
	FAA1_G	FAA1 vs. WT, Pre shift
	RTS3_G	RTS3 vs. WT, Pre shift
	PCL1_G	PCL1 vs. WT, Pre shift
	MEK1_G	MEK1 vs. WT, Pre shift

## Sheet: Table 1 (Phase)
KEGG ID	logFC	AveExpr	t	P.Value	Functional annotation in KEGG
C00253	2.1151	-0.56388	8.3132	8.4421e-13	TRUE
C02560	1.3226	-0.32281	8.1267	2.0625e-12	FALSE
C08370	-1.9041	0.097606	-8.1218	2.1112e-12	FALSE
C01879	2.1481	-0.86703	7.9815	4.1264e-12	TRUE
C03134	1.7288	-0.53257	7.8143	9.1477e-12	TRUE
C01717	1.4448	-0.40508	7.4666	4.7457e-11	TRUE
C07480	-3.01	-0.51481	-7.2015	1.6469e-10	TRUE
C02320	2.8651	-2.0097	6.8831	7.2351e-10	TRUE
C00954	0.87431	-0.059959	6.7863	1.131e-09	TRUE
C00147	2.4584	-1.5376	6.5785	2.9288e-09	TRUE
C14291	-2.015	-0.74106	-6.3753	7.3626e-09	FALSE
C01046	1.5891	-0.46324	6.3288	9.0805e-09	TRUE
C00588	2.5234	-1.0696	6.228	1.4272e-08	TRUE
C00025	1.5123	-0.61454	6.111	2.4051e-08	TRUE
C06343	0.96117	-0.25855	6.0233	3.5483e-08	FALSE
C00170	2.5001	-1.7441	5.6365	1.9181e-07	TRUE
C06343	-1.1492	-0.0090551	-5.5502	2.7766e-07	TRUE
C00148	1.6125	-1.264	4.769	6.986e-06	TRUE
C02727	1.4557	-1.1299	4.6472	1.1295e-05	TRUE
C00315	1.7898	1.4669	4.559	1.5922e-05	TRUE
C10494	-0.53427	-0.5226	-3.8978	0.00018507	FALSE
C11874	-0.71187	0.26365	-3.8425	0.00022486	TRUE
C00670	1.2307	-0.47112	3.7041	0.00036327	TRUE
C00114	0.62645	-0.2936	3.6524	0.00043329	TRUE
C01012	-0.44699	0.0020465	-3.4603	0.00082257	FALSE
C13355	-0.84673	-0.54404	-3.4399	0.00087944	FALSE
C07475	-0.32851	-0.26963	-3.421	0.00093517	TRUE
C08183	-0.6734	-0.043878	-3.4014	0.00099673	FALSE
C06414	0.42093	-0.0012884	2.5939	0.011055	FALSE
C10120	-0.61261	0.14136	-2.5574	0.012197	FALSE
C00371	0.19175	0.06823	2.5543	0.012298	TRUE
C08437	-1.0232	-0.62035	-2.3713	0.019827	FALSE
C10561	-0.67274	-0.36864	-2.3545	0.020692	FALSE
C00163	-1.5194	-1.1467	-2.1721	0.032445	TRUE
C00242	0.37424	-0.42955	2.1255	0.036251	TRUE
C08626	-1.5395	-0.87497	-2.1013	0.038373	FALSE
C18877	-0.58746	0.00043944	-2.0121	0.047157	FALSE
C06425	-0.71554	-0.013201	-1.7887	0.076986	TRUE
C03758	-0.18739	0.042517	-1.7045	0.091695	TRUE
C11087	0.16784	0.18302	1.6748	0.097397	FALSE
C06545	-0.56631	0.19685	-1.6388	0.1047	NS
C15545	0.14034	0.02898	1.6344	0.10563	NS
D00663	-0.19869	-0.056587	-1.6152	0.10973	NS
C07592	-0.42917	-0.91903	-1.6088	0.11112	NS
C14790	-0.11719	-0.011289	-1.6083	0.11122	NS
C14412	-0.1471	0.060613	-1.5067	0.13535	NS
C17762	0.45108	-5.4462	1.4803	0.14223	NS
C04294	-0.14434	-0.016097	-1.238	0.2189	NS
C00144	0.19579	0.22038	1.2277	0.22272	NS
C10702	-0.50448	-0.50521	-1.163	0.24787	NS
C08610	-0.32119	0.059887	-1.1428	0.25611	NS
C14428	-0.13227	-0.58898	-1.1401	0.25723	NS
C00106	0.10232	0.091596	1.1276	0.26246	NS
D02500	-0.15571	-0.24523	-1.1133	0.26851	NS
C08261	-0.093519	-0.053772	-1.104	0.27248	NS
C10645	0.30331	-0.20745	1.093	0.27725	NS
C10430	0.097051	-0.48387	1.0384	0.30181	NS
C01588	-0.16453	0.0041303	-1.0202	0.31032	NS
C00852	-0.248	-0.43656	-0.93486	0.35233	NS
C00495	-0.47346	-0.58054	-0.91741	0.36135	NS
C12679	0.15596	-0.064885	0.908	0.36627	NS
C03354	-0.070604	-0.059314	-0.90574	0.36746	NS
C00141	0.18939	-0.10491	0.83595	0.40537	NS
C00314	-0.085649	0.12888	-0.79866	0.42656	NS
C10331	-0.20072	-0.051982	-0.77964	0.43762	NS
C12227	0.19812	-5.2438	0.76333	0.44724	NS
C00074	0.095684	-0.096283	0.76061	0.44885	NS
C11519	-0.24608	0.032882	-0.70728	0.4812	NS
C06105	-0.081756	-0.14115	-0.64162	0.52273	NS
C00597	-0.11523	-0.21063	-0.62537	0.53329	NS
C06526	0.094473	-0.41016	0.56774	0.5716	NS
C12144	-0.089333	-0.061213	-0.53892	0.59125	NS
C14229	-0.047544	-0.14739	-0.50677	0.61354	NS
C01118	-0.11158	-0.31506	-0.4493	0.65428	NS
C02348	0.063959	0.17142	0.40938	0.68322	NS
C00417	0.035916	-0.054701	0.395	0.69376	NS
C01234	-0.028129	0.061637	-0.39112	0.69662	NS
D02500	0.082678	-0.10947	0.35644	0.72234	NS
C01996	0.054353	-0.10297	0.34246	0.7328	NS
C00768	-0.04082	0.05488	-0.27158	0.78656	NS
C00955	0.083977	-0.13342	0.22135	0.82531	NS
C06343	-0.022197	0.13313	-0.20797	0.83572	NS
C00212	0.053423	-0.86336	0.19671	0.84449	NS
C20157	-0.015491	0.05251	-0.18293	0.85526	NS
C01479	0.045039	0.47231	0.17479	0.86163	NS
C05141	0.11556	-0.80673	0.17441	0.86193	NS
C20197	-0.018317	-0.22608	-0.15437	0.87766	NS
C10472	-0.026126	-0.08686	-0.14214	0.88729	NS
C00836	-0.015821	-0.051852	-0.086497	0.93126	NS
C00123	-0.0055516	0.11414	-0.077611	0.93831	NS
C19261	-0.001685	-0.018462	-0.024834	0.98024	NS

## Sheet: Table 3 (TDA1_E)
KEGG ID	logFC	AveExpr	t	P.Value	Functional annotation in KEGG
C08437	1.5213	-0.51109	3.9946	0.0037035	FALSE
C17762	2.82	-5.1601	3.7479	0.0052927	FALSE
C12144	1.4067	-0.036073	3.5671	0.0069128	TRUE
C02727	2.253	-0.31224	3.1402	0.013201	TRUE
C14291	1.3106	-1.641	2.9546	0.017598	FALSE
C00212	1.6208	-0.88264	2.8751	0.01992	TRUE
C12227	2.4333	-5.2094	2.7848	0.022949	FALSE
C00163	5.908	-1.6928	2.7757	0.02328	TRUE
C06425	-1.8323	-0.66545	-2.7022	0.026136	TRUE
C00170	1.8313	-0.16123	2.6852	0.026843	TRUE
C01046	1.5546	0.2299	2.5146	0.03515	TRUE
C11087	-0.82031	0.17279	-2.4583	0.038428	FALSE
C00836	1.0889	-0.12547	2.3998	0.042156	TRUE
C00955	-3.0305	0.27392	-2.3355	0.04668	TRUE
C00147	1.6283	-0.059382	2.2889	0.050256	TRUE
C07475	0.72983	-0.50483	2.1978	0.058046	TRUE
C00242	1.0072	0.10701	2.162	0.061428	TRUE
C10561	1.0887	0.14311	2.1554	0.062068	FALSE
C08183	0.6693	-0.51968	1.9225	0.08949	FALSE
D00663	-0.68765	-0.11866	-1.8503	0.10014	NS
C01996	0.71557	-0.35686	1.8221	0.10461	NS
C10430	0.73208	-0.44668	1.753	0.11638	NS
C04294	0.51354	0.019267	1.6272	0.14102	NS
D02500	0.87152	-0.62467	1.6063	0.14555	NS
C08261	0.60446	-0.27969	1.5893	0.14934	NS
C14229	-0.66402	-0.46635	-1.5786	0.15176	NS
C00954	-0.5532	0.55236	-1.5034	0.16985	NS
C06105	-0.5295	0.11452	-1.4502	0.18375	NS
C00417	-0.53479	0.060368	-1.4493	0.184	NS
C06526	0.74275	-0.24472	1.4386	0.18694	NS
C12679	-0.51722	-0.10069	-1.4203	0.19203	NS
C03354	-0.48353	-0.031586	-1.396	0.19898	NS
C10645	-0.56623	0.071845	-1.3588	0.21003	NS
C13355	0.80638	-0.7502	1.3567	0.21067	NS
C10472	0.94324	-0.098156	1.3507	0.21251	NS
C00768	-0.86861	0.044013	-1.3159	0.22344	NS
C00371	-0.39367	0.1235	-1.2931	0.23084	NS
C14412	-0.57048	-0.29642	-1.2832	0.23414	NS
C07480	1.5716	-2.2101	1.1963	0.26468	NS
C00597	-0.78414	-0.26413	-1.189	0.26739	NS
C03134	0.73095	0.19503	1.1646	0.27662	NS
C02320	1.5263	-0.70163	1.1403	0.28602	NS
C10331	1.3799	-0.059098	1.1201	0.29409	NS
C10702	-1.5944	-2.2772	-1.0593	0.31936	NS
C08370	0.8926	-0.57288	1.053	0.32206	NS
C19261	-0.37542	0.03181	-1.0527	0.32219	NS
C00074	-0.28601	0.0016506	-1.0523	0.32236	NS
C00025	0.88189	0.26651	1.0178	0.33755	NS
C06414	-0.37019	0.33944	-1.0055	0.34312	NS
C15545	-0.34928	0.12807	-0.94942	0.36927	NS
C00114	0.31138	0.32686	0.83707	0.42603	NS
C01879	0.70066	-0.44148	0.83054	0.42951	NS
C00495	-0.7295	0.28903	-0.826	0.43194	NS
C01479	0.53251	0.076764	0.80749	0.44194	NS
C06545	-0.38461	0.18193	-0.76181	0.46729	NS
C00315	-0.67523	2.5092	-0.75444	0.47147	NS
C05141	-0.8445	-0.44197	-0.74764	0.47535	NS
C20157	-0.22708	0.091164	-0.74471	0.47703	NS
C00588	1.0073	0.11618	0.73479	0.48274	NS
C11519	-0.5582	0.037212	-0.70896	0.4978	NS
C06343	0.31273	-0.67316	0.70861	0.49801	NS
C08610	-0.92658	-1.2233	-0.70788	0.49844	NS
C01118	0.41281	-0.2172	0.70381	0.50084	NS
C00144	-0.32621	0.41054	-0.69477	0.50621	NS
C10120	0.38359	0.32108	0.68105	0.51441	NS
C01717	-0.40008	0.10234	-0.64237	0.53799	NS
C08626	-1.751	-0.56526	-0.63341	0.54355	NS
C00314	-0.28848	0.16256	-0.60677	0.56025	NS
C00141	-0.17422	-0.003177	-0.58001	0.57733	NS
C00253	0.43331	0.62451	0.56092	0.58969	NS
C00670	-0.42686	0.51398	-0.55484	0.59365	NS
C14790	-0.15646	0.0018397	-0.49202	0.63547	NS
C11874	-0.21724	-0.1474	-0.47482	0.64717	NS
D02500	0.27327	0.17649	0.44633	0.66679	NS
C02348	-0.2591	-0.085303	-0.39268	0.70446	NS
C00123	-0.10547	0.14167	-0.31556	0.76014	NS
C14428	0.095105	-0.7314	0.27236	0.79201	NS
C02560	-0.11467	0.095229	-0.24392	0.81322	NS
C18877	-0.1726	-0.81692	-0.24388	0.81325	NS
C10494	0.091648	-0.74347	0.24363	0.81344	NS
C01588	-0.14189	-0.0033722	-0.23231	0.82193	NS
C00148	0.25098	-0.21679	0.22089	0.83052	NS
C07592	0.096035	-1.6315	0.17291	0.86687	NS
C01012	-0.064977	-0.15328	-0.1599	0.87679	NS
C06343	-0.11776	0.046366	-0.15756	0.87857	NS
C00852	0.055013	-0.44509	0.11475	0.91137	NS
C01234	0.037755	0.022498	0.098862	0.9236	NS
C20197	-0.037345	-0.24668	-0.096967	0.92506	NS
C03758	0.036051	0.027233	0.093595	0.92765	NS
C00106	-0.02992	0.061033	-0.061275	0.95259	NS
C06343	0.0040659	0.057551	0.015041	0.98835	NS

## Sheet: Table 4 (YGR067C_E)
KEGG ID	logFC	AveExpr	t	P.Value	Functional annotation in KEGG
C17762	3.0246	-5.1871	3.9905	0.003006	FALSE
C07480	2.0336	-2.0077	3.8753	0.00359	TRUE
C00212	1.5744	-0.87847	3.7903	0.004098	TRUE
C02727	2.6611	0.059011	3.3735	0.007934	TRUE
C00836	1.9868	0.36579	3.3272	0.008549	TRUE
C12227	2.8191	-5.2203	3.2176	0.010208	FALSE
C01996	1.058	-0.14298	3.0733	0.012916	TRUE
C07475	1.0062	-0.34521	3.0569	0.013267	TRUE
C00955	-4.4507	-0.60995	-2.9922	0.014752	TRUE
C00163	5.5065	-1.4239	2.9213	0.016578	TRUE
C00170	1.5493	-0.17141	2.7036	0.023752	TRUE
C02320	2.4087	-0.0595	2.4579	0.035689	TRUE
C12144	1.0062	-0.16484	2.457	0.035742	TRUE
C00147	1.4054	-0.06337	2.3269	0.04433	TRUE
C00417	-0.71943	-0.06569	-2.3019	0.046195	TRUE
C00495	-3.2716	-1.0844	-2.1512	0.059211	FALSE
C00954	-0.59457	0.54473	-2.112	0.063144	TRUE
D02500	1.1761	-0.37979	2.0749	0.067085	FALSE
D00663	-0.5919	-0.11696	-2.0489	0.069998	FALSE
C13355	1.1558	-0.57875	2.0422	0.070768	FALSE
C10702	-2.7663	-2.7679	-1.9575	0.081205	FALSE
C14291	0.99034	-1.8932	1.8898	0.090586	FALSE
C03354	-0.53366	-0.08298	-1.8598	0.09506	FALSE
C04294	0.51527	0.066219	1.8378	0.098472	TRUE
C06105	-0.53928	0.044846	-1.8298	0.09974	FALSE
C08261	0.58038	-0.2364	1.808	0.10327	NS
C10430	0.68054	-0.45138	1.7592	0.1116	NS
C11087	-0.51351	0.27956	-1.7252	0.11777	NS
C06425	-2.6887	-1.1596	-1.6536	0.13179	NS
C03134	0.89102	0.33141	1.6251	0.13777	NS
C12679	-0.43185	-0.0796	-1.5594	0.15252	NS
C06545	-1.422	-0.34367	-1.5534	0.15394	NS
C08183	0.7187	-0.46261	1.5446	0.15605	NS
C01879	1.3392	-0.05501	1.5428	0.15647	NS
C05141	-3.0289	-1.6064	-1.358	0.20677	NS
C14412	-0.62712	-0.34166	-1.3277	0.21621	NS
C00670	-1.0399	0.18857	-1.3209	0.21838	NS
C10645	-0.47604	0.066378	-1.3197	0.21877	NS
C00242	0.44047	-0.12394	1.3042	0.22377	NS
C10331	1.4078	0.063954	1.2574	0.23953	NS
C10472	0.67054	-0.17586	1.2227	0.25178	NS
C01479	0.83525	0.27828	1.2106	0.25615	NS
C14229	-0.41586	-0.35117	-1.0981	0.30001	NS
C19261	-0.34716	0.018994	-1.0646	0.31413	NS
C20157	-0.23013	0.079656	-0.88811	0.39706	NS
C00768	-0.55955	0.12354	-0.86195	0.41057	NS
C00371	-0.22769	0.18353	-0.84062	0.42183	NS
C14428	0.26161	-0.69559	0.80024	0.4437	NS
C00144	-0.28982	0.43538	-0.7924	0.44803	NS
C03758	-0.30411	-0.11114	-0.79023	0.44924	NS
C11519	-0.52439	-0.03743	-0.7574	0.46773	NS
C07592	0.4152	-1.5765	0.75143	0.47114	NS
C00141	-0.20274	-0.02727	-0.7477	0.47328	NS
C00025	0.5913	0.21568	0.73413	0.48112	NS
C02560	0.32377	0.3181	0.69066	0.50679	NS
C01588	-0.44338	-0.13376	-0.66235	0.52395	NS
C06343	0.29607	-0.71618	0.65111	0.53087	NS
C00253	0.55501	0.74679	0.6466	0.53366	NS
C06414	-0.20873	0.42436	-0.61573	0.55297	NS
C08626	-1.4463	-0.57543	-0.55683	0.5909	NS
C18877	-0.75467	-1.1699	-0.54828	0.59652	NS
C01046	0.44143	-0.21332	0.539	0.60266	NS
C00588	0.79199	0.052836	0.51177	0.62084	NS
C00106	-0.22449	-0.01955	-0.50882	0.62283	NS
C00314	-0.20601	0.21556	-0.50082	0.62824	NS
C01234	0.16038	0.10282	0.48771	0.63714	NS
C02348	0.257	0.16639	0.45162	0.66198	NS
C15545	-0.13128	0.22742	-0.40572	0.6942	NS
C00597	-0.21064	-0.03124	-0.40006	0.69823	NS
C01012	-0.1403	-0.21506	-0.38312	0.71032	NS
C00148	0.4842	-0.09793	0.36145	0.72591	NS
C14790	-0.10598	0.023392	-0.34942	0.73463	NS
C00315	0.49379	3.1887	0.3459	0.73718	NS
C08370	0.30676	-0.83377	0.34547	0.73749	NS
C06343	-0.08524	0.010336	-0.33846	0.7426	NS
C00852	0.16178	-0.34445	0.32307	0.75385	NS
D02500	-0.13488	-0.04256	-0.27069	0.79259	NS
C06526	0.10933	-0.51334	0.26961	0.79339	NS
C11874	0.10646	-0.00689	0.25065	0.80758	NS
C06343	0.1508	0.19591	0.22342	0.82808	NS
C00114	0.09006	0.20113	0.22083	0.83003	NS
C10494	0.057847	-0.82035	0.17391	0.86569	NS
C08610	-0.13944	-0.73261	-0.13531	0.89528	NS
C10561	-0.16161	-0.40664	-0.13423	0.89611	NS
C08437	-0.13274	-1.2178	-0.11955	0.9074	NS
C10120	0.070991	0.18807	0.11138	0.9137	NS
C20197	0.032033	-0.22023	0.097968	0.92405	NS
C01118	-0.07625	-0.44016	-0.0917	0.9289	NS
C00074	0.011826	0.13984	0.037953	0.97053	NS
C00123	-0.00543	0.21555	-0.01912	0.98515	NS
C01717	0.002847	0.33798	0.004988	0.99613	NS

## Sheet: Table 5 (RME1_E)
KEGG ID	logFC	AveExpr	t	P.Value	Functional annotation in KEGG
C01996	1.2151	-0.091864	4.4188	0.0016416	TRUE
C08437	1.5506	-0.41354	4.3638	0.001779	FALSE
C07475	1.0782	-0.26581	3.8503	0.0038464	TRUE
C00417	-0.96577	-0.13305	-3.6966	0.0048788	TRUE
C00836	1.2405	0.021821	3.2709	0.0095664	TRUE
C00954	-0.70274	0.47536	-2.9978	0.014877	TRUE
C10645	-0.8686	-0.014828	-2.8402	0.019247	FALSE
C00212	1.4431	-0.96064	2.8001	0.020553	TRUE
C12679	-0.71487	-0.16472	-2.7838	0.02111	FALSE
D02500	1.2361	-0.47514	2.7443	0.022526	FALSE
C01046	2.0244	0.49355	2.7356	0.022849	TRUE
D00663	-0.80382	-0.1422	-2.7332	0.022939	FALSE
C00163	5.2768	-2.0431	2.6477	0.0264	TRUE
C17762	2.0937	-5.0641	2.5906	0.029003	FALSE
C10430	0.73275	-0.41759	2.5871	0.029169	FALSE
C02727	2.0779	-0.41112	2.5631	0.030346	TRUE
C10472	1.4957	0.2539	2.5498	0.031018	FALSE
C12144	1.0897	-0.17885	2.5252	0.032299	TRUE
C20157	-0.53775	-0.046651	-2.4398	0.037172	FALSE
C03354	-0.63846	-0.073717	-2.3993	0.039733	FALSE
C06526	1.1071	-0.02482	2.3653	0.042019	FALSE
C10561	-1.3335	-0.96513	-2.3111	0.045937	FALSE
C00141	-0.70333	-0.22093	-2.2888	0.047649	TRUE
C14291	1.1717	-1.501	2.2603	0.049924	FALSE
C07592	0.91867	-1.1156	2.1341	0.061374	TRUE
C07480	2.0456	-1.7229	2.1181	0.062993	TRUE
C00955	-3.4487	-0.081705	-2.024	0.073389	TRUE
C03134	1.2688	0.42891	1.9483	0.082934	TRUE
C06414	-0.62393	0.23114	-1.8904	0.091011	FALSE
C01879	1.6203	-0.080034	1.8565	0.096089	TRUE
C12227	1.9986	-4.9467	1.8189	0.10201	NS
C15545	-0.50586	0.064579	-1.7951	0.10595	NS
C00170	1.2234	-0.51285	1.7584	0.11228	NS
C08261	0.52281	-0.27676	1.7567	0.11257	NS
C14790	-0.39765	-0.09733	-1.6667	0.12966	NS
C01118	-0.82687	-0.60014	-1.6208	0.13924	NS
C00147	1.1395	-0.34731	1.6087	0.14187	NS
C03758	-0.51088	-0.28306	-1.5727	0.14998	NS
C11087	-0.52476	0.31097	-1.5605	0.15281	NS
C01479	1.035	0.36576	1.5273	0.16076	NS
C00315	-1.4093	1.9976	-1.5061	0.16604	NS
C00314	-0.4127	0.12057	-1.4604	0.17793	NS
C06105	-0.44657	0.11161	-1.4384	0.1839	NS
C02320	1.5916	-0.75391	1.3037	0.22446	NS
C10702	1.0686	-1.0401	1.2584	0.23967	NS
C14229	-0.27941	-0.30381	-1.0154	0.33622	NS
C00242	0.35502	-0.2298	0.98323	0.35099	NS
C00768	-0.39556	0.34599	-0.92894	0.37697	NS
C00371	-0.21335	0.24049	-0.91489	0.38392	NS
C10120	-0.45183	-0.028184	-0.83256	0.42647	NS
C05141	-0.84608	-0.46011	-0.83227	0.42662	NS
C00025	0.64382	0.1123	0.80972	0.43882	NS
C04294	0.2096	-0.12068	0.77612	0.45743	NS
C06545	-1.1503	-0.36641	-0.74213	0.47678	NS
C00253	0.5026	0.55879	0.71813	0.49075	NS
C02560	0.31894	0.27268	0.70803	0.49671	NS
C02348	-0.35576	-0.097721	-0.70185	0.50038	NS
C00123	-0.17693	0.092821	-0.6717	0.51851	NS
C08183	0.3473	-0.6923	0.66565	0.5222	NS
C00148	0.68092	-0.07547	0.65191	0.53062	NS
C06425	-0.37808	-0.032609	-0.62286	0.54871	NS
C06343	-0.22297	-0.014343	-0.57763	0.57757	NS
C08610	0.24519	-0.82059	0.57052	0.58218	NS
C00852	0.24342	-0.37624	0.54283	0.60033	NS
C08626	-1.7166	-1.1382	-0.53294	0.60688	NS
C00588	-0.58959	-0.5179	-0.4678	0.65096	NS
C00114	0.186	0.25528	0.46375	0.65375	NS
C14412	-0.10722	-0.047139	-0.40877	0.69219	NS
C10494	-0.1525	-0.85537	-0.40683	0.69357	NS
C00597	-0.19833	-0.073077	-0.40603	0.69413	NS
C11519	0.43989	0.60197	0.40115	0.69759	NS
C19261	-0.12126	0.15732	-0.39553	0.70159	NS
C14428	0.14484	-0.64297	0.33509	0.74517	NS
C18877	-0.20628	-0.78801	-0.32336	0.75376	NS
C00074	0.078866	0.14551	0.28969	0.77856	NS
C00495	-0.41204	0.65429	-0.27323	0.7908	NS
C01588	0.15227	0.11438	0.24145	0.81457	NS
C20197	0.063917	-0.21631	0.21653	0.83336	NS
C00144	0.071528	0.56173	0.19007	0.85344	NS
C01717	-0.06426	0.29504	-0.18871	0.85447	NS
C01234	0.042159	0.034538	0.1573	0.87846	NS
C08370	0.11993	-0.7862	0.15518	0.88008	NS
C11874	-0.054251	-0.098149	-0.14052	0.89132	NS
C06343	0.079582	-0.80851	0.1147	0.91118	NS
C13355	-0.061319	-1.2052	-0.081763	0.93661	NS
C00106	0.021762	0.087821	0.070627	0.94523	NS
C10331	0.082058	-0.88704	0.070341	0.94545	NS
C06343	-0.040848	0.086356	-0.06764	0.94754	NS
D02500	-0.047504	-0.020136	-0.059066	0.95418	NS
C00670	0.03549	0.77692	0.044667	0.96534	NS
C01012	0.0038348	-0.13166	0.010588	0.99178	NS

## Sheet: Table 6 (DLD3_E)
KEGG ID	logFC	AveExpr	t	P.Value	Functional annotation in KEGG
C01046	2.1104	0.48255	3.3063	0.011107	TRUE
D02500	1.2544	-0.46828	2.9669	0.018418	FALSE
C06425	-2.9884	-1.2598	-2.7834	0.024333	TRUE
C01479	1.4863	0.47812	2.6756	0.028693	TRUE
C18877	0.88326	-0.40777	2.6078	0.031837	FALSE
C08610	1.8964	0.1176	2.597	0.032369	FALSE
C10702	2.3774	-0.35234	2.3892	0.044596	FALSE
C00954	-0.48931	0.60287	-2.338	0.048272	TRUE
C00836	0.69372	-0.34763	2.2997	0.05122	TRUE
C08183	0.83729	-0.45441	2.2791	0.052875	FALSE
C00955	-0.83528	1.3258	-2.1511	0.064437	TRUE
C10561	-1.0072	-0.77576	-2.1216	0.067439	FALSE
C07475	0.5841	-0.59182	2.0843	0.071439	TRUE
C03354	-0.40116	0.026668	-2.0295	0.077732	FALSE
D00663	-0.57487	-0.044416	-2.021	0.078756	FALSE
C01879	1.7193	0.0019203	1.9937	0.082129	TRUE
C08261	0.51078	-0.3191	1.9621	0.086207	FALSE
C12679	-0.40598	-0.026934	-1.9607	0.086395	FALSE
C00314	-0.39714	0.15206	-1.9563	0.086981	TRUE
C00417	-0.35102	0.16966	-1.7512	0.11888	NS
C14790	-0.40195	-0.099517	-1.7402	0.12087	NS
C20157	-0.31883	0.065076	-1.6936	0.12966	NS
C06414	-0.43624	0.32935	-1.672	0.13394	NS
C01996	0.63029	-0.42494	1.6603	0.1363	NS
C10645	-0.33981	0.21061	-1.6144	0.14597	NS
C15545	-0.40886	0.11088	-1.5668	0.15666	NS
C00242	-0.49931	-0.61726	-1.5128	0.16963	NS
C10472	0.63684	-0.25228	1.5104	0.17023	NS
C10430	0.32928	-0.63421	1.4684	0.18102	NS
C00114	-0.66542	-0.14421	-1.4649	0.18197	NS
C14428	0.4699	-0.57509	1.4237	0.19318	NS
C12144	0.57005	-0.43591	1.4215	0.19379	NS
C07592	0.67045	-1.3875	1.3042	0.22924	NS
C00597	-0.78429	-0.2988	-1.2907	0.23364	NS
C11519	-1.1446	-0.25922	-1.2445	0.24933	NS
C10331	1.2332	-0.17039	1.2117	0.26096	NS
C00106	0.22313	0.20366	1.2037	0.26388	NS
C00495	-1.8895	-0.25817	-1.1987	0.26572	NS
C07480	0.59004	-2.7206	1.1807	0.27237	NS
C00141	-0.23942	-0.022936	-1.1705	0.27625	NS
C19261	-0.45459	-0.022074	-1.1489	0.2845	NS
C20197	-0.3361	-0.38941	-1.121	0.29553	NS
C00371	-0.21772	0.20805	-1.0918	0.30741	NS
C06343	0.36263	0.24833	1.0731	0.31522	NS
C11087	-0.20096	0.47599	-1	0.34722	NS
C02560	0.47554	0.34945	0.99271	0.35057	NS
C06343	-0.42182	-1.0184	-0.98743	0.35299	NS
C03758	-0.32825	-0.13398	-0.98506	0.35409	NS
C04294	0.2368	-0.1145	0.96306	0.36435	NS
C00588	1.4967	0.27748	0.94746	0.37176	NS
C06105	-0.3327	0.17999	-0.94204	0.37436	NS
C11874	0.36751	0.10564	0.88943	0.4003	NS
C00670	-0.8741	0.37065	-0.87701	0.40661	NS
C12227	0.74935	-5.9712	0.87387	0.40822	NS
C00170	0.53523	-0.814	0.87144	0.40947	NS
C03134	0.55855	0.10045	0.84669	0.42232	NS
C02348	0.39677	0.23379	0.80503	0.44458	NS
C08626	-2.4269	-1.0252	-0.80219	0.44613	NS
C00315	-0.90739	2.4036	-0.79672	0.44912	NS
C01588	-0.44575	-0.14546	-0.79043	0.45258	NS
C00852	-0.91638	-0.91964	-0.75279	0.47362	NS
C00123	-0.15174	0.13556	-0.68058	0.51578	NS
C14229	0.15173	-0.061691	0.67166	0.52114	NS
C00147	0.41979	-0.67767	0.66427	0.52562	NS
C06545	-0.25895	0.21672	-0.6482	0.53542	NS
D02500	-0.39054	-0.18849	-0.64486	0.53747	NS
C02727	0.51869	-1.1641	0.61767	0.55435	NS
C00025	0.52444	0.085609	0.58882	0.57259	NS
C00768	-0.25906	0.34128	-0.56637	0.58703	NS
C14412	0.12857	0.056665	0.56588	0.58734	NS
C00163	-0.58443	-4.9027	-0.564	0.58856	NS
C00144	-0.19798	0.48095	-0.5605	0.59083	NS
C08370	-0.45242	-1.1362	-0.54247	0.60261	NS
C01012	0.12235	-0.059036	0.44441	0.66878	NS
C02320	0.45727	-1.2264	0.41243	0.6911	NS
C00074	0.10194	0.18352	0.41037	0.69254	NS
C08437	-0.31894	-1.3589	-0.3985	0.70092	NS
C00212	0.15317	-1.5666	0.37403	0.71832	NS
C00148	-0.41847	-0.65252	-0.26969	0.79438	NS
C06343	0.1715	0.19742	0.26604	0.79709	NS
C17762	0.23865	-6.3219	0.24879	0.80993	NS
C10120	-0.10999	0.12261	-0.2435	0.81388	NS
C01234	0.04815	0.04726	0.23797	0.81802	NS
C14291	-0.1334	-2.3022	-0.23123	0.82307	NS
C00253	0.1258	0.48249	0.18023	0.86156	NS
C05141	0.17396	-0.048059	0.17612	0.86468	NS
C13355	-0.06102	-1.141	-0.11323	0.9127	NS
C06526	-0.035191	-0.62157	-0.10966	0.91544	NS
C01118	-0.043797	-0.36328	-0.090227	0.93037	NS
C10494	0.021312	-0.77746	0.055477	0.95715	NS
C01717	0.0090928	0.31986	0.025013	0.98067	NS

## Sheet: Table 7 (GAL11_E)
KEGG ID	logFC	AveExpr	t	P.Value	Functional annotation in KEGG
C06105	-0.6119	0.076356	-3.005	0.015558	FALSE
C10561	0.95065	0.12631	2.7525	0.023275	FALSE
C00144	-1.3194	0.040734	-2.4851	0.035774	TRUE
C00074	-1.0687	-0.29282	-2.385	0.042038	TRUE
C10702	2.0093	-0.42731	2.2508	0.052176	FALSE
C01717	0.94967	0.71531	2.2	0.056611	TRUE
C01118	0.90948	0.069847	2.1137	0.06501	TRUE
C07480	-2.383	-3.8533	-2.095	0.066983	TRUE
C15545	0.35552	0.49594	2.0193	0.075581	TRUE
C14291	0.78355	-1.6582	1.8928	0.09235	FALSE
C00141	0.32711	0.256	1.884	0.09364	TRUE
C08261	0.35648	-0.35828	1.7508	0.11537	NS
C02727	1.2423	-0.86345	1.7477	0.11592	NS
C02320	1.845	-0.65874	1.7241	0.12025	NS
C06343	0.34139	0.2533	1.7046	0.12392	NS
D02500	0.65656	-0.78443	1.6795	0.12884	NS
C00954	0.33825	0.93317	1.6411	0.13667	NS
C12679	0.25883	0.28995	1.5759	0.15096	NS
C14428	-0.56268	-1.0178	-1.5734	0.15155	NS
C20157	0.19636	0.32286	1.5415	0.15904	NS
C17762	1.0057	-5.6433	1.5077	0.16736	NS
C00955	-0.37631	1.6426	-1.4909	0.17163	NS
C19261	-0.38899	0.013286	-1.4888	0.17216	NS
C00147	0.93066	-0.44791	1.4044	0.19516	NS
C00170	0.97412	-0.63562	1.3633	0.20733	NS
C11519	1.0103	1.0313	1.3311	0.21727	NS
C13355	0.64781	-0.78799	1.2811	0.23355	NS
C08437	-2.3976	-2.5902	-1.274	0.23593	NS
C12144	0.39679	-0.47375	1.2728	0.23634	NS
C00315	1.0563	3.1598	1.2251	0.25293	NS
D02500	-0.71101	-0.4266	-1.2071	0.25946	NS
C14790	0.15736	0.17805	1.1791	0.26985	NS
C00371	0.17653	0.40579	1.1669	0.2745	NS
C20197	-0.22913	-0.37746	-1.1166	0.2943	NS
C06545	-1.4295	-0.54691	-1.1008	0.30076	NS
C02560	0.4106	0.34773	1.0512	0.32171	NS
C01879	0.87302	-0.39974	1.0115	0.33933	NS
C18877	0.18573	-0.67514	0.99293	0.34778	NS
D00663	0.16238	0.28005	0.987	0.35052	NS
C08610	0.53571	-0.57433	0.9513	0.36735	NS
C12227	0.8291	-5.5487	0.95118	0.36741	NS
C00836	-0.25182	-0.80166	-0.94176	0.37195	NS
C01234	0.12888	0.10379	0.94107	0.37228	NS
C00253	0.62579	0.63148	0.9377	0.37391	NS
C08183	-0.28795	-0.98579	-0.93452	0.37546	NS
C10430	-0.15297	-0.82043	-0.92836	0.37847	NS
C00163	1.8251	-3.9949	0.91597	0.38458	NS
C10494	-0.22427	-0.83626	-0.88604	0.39963	NS
C01588	-0.3967	-0.16958	-0.85166	0.41742	NS
C01046	-0.5031	-0.91318	-0.71887	0.49124	NS
C00417	0.12203	0.40782	0.68121	0.51361	NS
C00242	0.17515	-0.29569	0.6745	0.51766	NS
C06414	0.11567	0.5726	0.63863	0.53965	NS
C11874	0.22357	0.070791	0.63734	0.54045	NS
C06343	0.45662	0.37815	0.63403	0.54251	NS
C10472	0.2751	-0.47464	0.61917	0.55181	NS
C00025	0.53064	0.043763	0.58515	0.57344	NS
C01996	0.15023	-0.66429	0.58436	0.57394	NS
C00852	0.34006	-0.37797	0.5718	0.58205	NS
C03354	0.094811	0.26248	0.5715	0.58225	NS
C04294	0.11454	-0.20264	0.56142	0.5888	NS
C10120	-0.17922	0.13275	-0.55582	0.59246	NS
C00768	0.2097	0.65986	0.52149	0.61515	NS
C01012	-0.073061	-0.10658	-0.51684	0.61826	NS
C06526	0.14924	-0.58186	0.4983	0.63073	NS
C10645	0.097078	0.44062	0.48842	0.63743	NS
C14412	0.079638	0.076843	0.4623	0.65531	NS
C07475	-0.10064	-0.91037	-0.41796	0.68619	NS
C07592	0.16297	-1.4922	0.40036	0.69863	NS
C02348	0.15462	0.20681	0.39889	0.69967	NS
C00588	0.50463	-0.12045	0.39298	0.70387	NS
C00314	-0.05116	0.32936	-0.39191	0.70463	NS
C05141	0.3396	-0.029777	0.37849	0.71422	NS
C01479	0.24914	-0.041644	0.36862	0.7213	NS
C00212	0.14714	-1.4836	0.35767	0.72919	NS
C00114	0.1055	0.21822	0.34709	0.73684	NS
C00670	0.1472	0.68536	0.31084	0.76331	NS
C03134	0.12445	-0.051612	0.25721	0.80305	NS
C00495	-0.27719	0.56847	-0.25056	0.80802	NS
C14229	0.034914	-0.094375	0.22884	0.82433	NS
C10331	-0.22037	-1.0213	-0.22392	0.82803	NS
C11087	0.037438	0.58163	0.18879	0.85462	NS
C03758	-0.043092	-0.030547	-0.13505	0.89567	NS
C08370	-0.049043	-0.90758	-0.076499	0.94077	NS
C00597	-0.032121	-0.040432	-0.076181	0.94101	NS
C00106	0.0097866	0.14647	0.070171	0.94566	NS
C00148	0.072088	-0.38983	0.068563	0.9469	NS
C00123	0.0097185	0.20244	0.061201	0.95259	NS
C06425	0.037084	0.23547	0.054819	0.95753	NS
C08626	-0.075238	0.40326	-0.025938	0.9799	NS
C06343	-0.00070988	-0.6425	-0.0017888	0.99861	NS

## Sheet: Table 8 (OCA1_E)
KEGG ID	logFC	AveExpr	t	P.Value	Functional annotation in KEGG
C07480	2.2023	-1.9127	4.0125	0.003196	TRUE
C01046	1.1473	0.005155	2.6538	0.026812	TRUE
C00768	-1.4329	-0.26882	-2.6502	0.026968	FALSE
C00955	-1.4602	1.0164	-2.6017	0.029178	TRUE
C00954	-0.58796	0.53774	-2.5919	0.029644	TRUE
D02500	0.65193	-0.81888	2.4465	0.037543	FALSE
C07592	1.1549	-1.0184	2.3815	0.04173	TRUE
C10702	2.0869	-0.38802	2.3697	0.042538	FALSE
C08261	0.65227	-0.24036	2.3329	0.045154	FALSE
C10561	-1.0941	-0.91208	-2.2617	0.050683	FALSE
C00495	-4.4595	-1.783	-2.2001	0.055998	FALSE
C07475	0.61367	-0.52893	2.1775	0.058078	TRUE
C00417	-0.43789	0.13314	-2.1537	0.06036	TRUE
C12679	-0.41352	-0.03151	-2.0274	0.073961	FALSE
C01479	1.1928	0.4053	1.8968	0.091095	TRUE
D02500	1.1486	0.59957	1.8378	0.10002	NS
C00315	-1.8561	1.8128	-1.6827	0.12749	NS
C03354	-0.33314	0.067522	-1.6673	0.13057	NS
C01996	0.65154	-0.41462	1.6622	0.13161	NS
D00663	-0.56238	-0.00619	-1.6423	0.13571	NS
C15545	-0.40156	0.1016	-1.6164	0.14124	NS
C14229	0.35112	0.075197	1.6094	0.14277	NS
C00371	-0.39387	0.12108	-1.4928	0.17045	NS
C08437	1.1508	-0.53122	1.4751	0.17504	NS
C00670	-2.6659	-0.41304	-1.4436	0.18349	NS
C20157	-0.27136	0.081293	-1.4154	0.19137	NS
C06343	0.68252	-0.4254	1.3935	0.19767	NS
C10430	0.52796	-0.54741	1.3858	0.19993	NS
C03134	0.75121	0.19683	1.3205	0.21999	NS
C01879	1.0436	-0.33886	1.2729	0.23566	NS
C06105	-0.45125	0.1117	-1.247	0.24458	NS
C08183	0.49263	-0.61984	1.2372	0.24801	NS
C08610	0.54125	-0.6171	1.2059	0.25927	NS
C10120	-1.781	-0.56863	-1.1649	0.27465	NS
C12144	0.59734	-0.45238	1.1025	0.29947	NS
C08626	-3.2057	-1.6808	-1.0874	0.30575	NS
C14790	-0.21921	-0.01424	-1.0573	0.31854	NS
C00106	0.34717	0.25996	1.0415	0.32542	NS
C00141	-0.20057	0.015859	-1.0415	0.32543	NS
C00212	0.81566	-1.294	1.0357	0.32796	NS
C12227	1.1497	-5.4664	1.0115	0.33877	NS
C06545	-0.51267	0.016951	-1.0092	0.33983	NS
C00597	-0.51533	-0.24746	-0.98647	0.35025	NS
C14412	0.23368	0.12961	0.97505	0.35558	NS
C11874	0.44658	0.20131	0.97329	0.3564	NS
C19261	-0.2938	0.055092	-0.95305	0.36601	NS
C06414	-0.21311	0.40951	-0.95074	0.36712	NS
C06526	-0.2981	-0.78816	-0.93581	0.37434	NS
C20197	-0.24222	-0.37603	-0.92526	0.37951	NS
C00148	-1.0637	-1.0232	-0.85829	0.4135	NS
C13355	-0.59528	-1.4727	-0.8241	0.43165	NS
C00074	0.30933	0.25797	0.82146	0.43308	NS
C00836	0.64066	-0.34658	0.786	0.45251	NS
C00163	1.8021	-4.0912	0.77924	0.45628	NS
C14291	-0.91025	-2.5986	-0.74733	0.47436	NS
C06425	-1.2325	-0.52622	-0.68078	0.51353	NS
C10331	0.70936	-0.49021	0.67993	0.51404	NS
C01118	-0.20862	-0.36644	-0.60742	0.55892	NS
C04294	0.14409	-0.18415	0.59323	0.56796	NS
C00170	0.51146	-0.8964	0.57813	0.57767	NS
C10645	-0.18227	0.32987	-0.57726	0.57823	NS
C00147	0.48638	-0.70325	0.55964	0.58968	NS
C00144	0.32512	0.66414	0.53732	0.60437	NS
C00242	-0.19898	-0.54799	-0.53488	0.60598	NS
C00025	0.41671	0.000154	0.52649	0.61156	NS
C17762	0.53376	-5.8712	0.48934	0.63657	NS
C00588	-0.87511	-0.67743	-0.48279	0.64103	NS
C00314	-0.1334	0.2632	-0.48156	0.64187	NS
C02560	0.17919	0.2371	0.46413	0.65382	NS
C14428	-0.31507	-0.90213	-0.43696	0.67267	NS
C06343	0.098253	0.14916	0.43399	0.67474	NS
C02727	0.37952	-1.3173	0.41115	0.69079	NS
C18877	0.25561	-0.64052	0.36073	0.72681	NS
C00123	-0.07556	0.15477	-0.31448	0.76048	NS
C11519	0.31388	0.53297	0.27284	0.79127	NS
C00114	-0.11678	0.17605	-0.26974	0.79358	NS
C08370	0.17093	-0.9039	0.20894	0.83925	NS
C05141	0.18167	-0.08628	0.19626	0.84886	NS
C01234	0.045359	0.03149	0.17108	0.86803	NS
C01717	0.05231	0.34341	0.17107	0.86804	NS
C03758	0.047963	0.039899	0.15091	0.88345	NS
C02348	0.060854	0.11698	0.13332	0.89694	NS
C00852	0.06152	-0.45097	0.12092	0.90647	NS
C10494	0.051687	-0.68193	0.086212	0.93323	NS
C11087	0.018541	0.61894	0.073123	0.94334	NS
C06343	0.040075	0.18674	0.062644	0.95145	NS
C01012	0.018962	-0.09933	0.049423	0.96169	NS
C02320	0.038892	-1.5727	0.024583	0.98094	NS
C00253	-0.01365	0.39577	-0.02081	0.98386	NS
C10472	-0.01019	-0.6266	-0.0203	0.98426	NS
C01588	-0.0042	0.037003	-0.00805	0.99376	NS

## Sheet: Table 9 (FAA1_E)
KEGG ID	logFC	AveExpr	t	P.Value	Functional annotation in KEGG
C00074	-0.70269	-0.1897	-4.2276	0.0032408	TRUE
C01996	0.74732	-0.36285	3.1711	0.014081	TRUE
C01046	1.4885	0.17588	3.0664	0.016421	TRUE
C17762	2.1359	-5.4953	2.8835	0.021541	FALSE
C18877	1.1775	-0.29146	2.7803	0.025144	FALSE
C10645	-0.62293	0.063519	-2.6434	0.030914	FALSE
C00212	0.95039	-1.2285	2.5471	0.035773	TRUE
C00417	-0.43611	0.12671	-2.4617	0.040738	TRUE
C07592	1.0775	-1.2388	2.3912	0.045361	TRUE
C10702	2.4199	-0.33168	2.3214	0.050458	FALSE
C00314	-0.35156	0.18756	-1.9896	0.083722	TRUE
C12227	1.9535	-5.4514	1.9371	0.090663	FALSE
C12144	0.61476	-0.40953	1.8948	0.096667	TRUE
C00170	1.0015	-0.59684	1.8681	0.10064	NS
C00670	1.0415	1.1709	1.8285	0.10685	NS
C08261	0.47822	-0.33612	1.7595	0.11853	NS
C00147	0.99223	-0.41686	1.744	0.1213	NS
C00495	-1.4712	-0.03994	-1.7047	0.12863	NS
C00163	3.4668	-2.9265	1.5755	0.15577	NS
D02500	0.8708	-0.63979	1.5673	0.15767	NS
C08183	0.46855	-0.60895	1.5465	0.16256	NS
C00114	0.45305	0.37224	1.4477	0.18767	NS
C00148	1.8215	0.38837	1.4392	0.19	NS
C00144	-0.47995	0.37535	-1.4366	0.19069	NS
C03134	0.88458	0.25223	1.4238	0.19425	NS
C01879	1.4065	-0.17792	1.4124	0.19747	NS
C00768	-0.76778	0.096351	-1.3945	0.20259	NS
C03354	-0.23396	0.10074	-1.385	0.20536	NS
C00954	-0.25525	0.71692	-1.3771	0.20769	NS
C00955	-3.116	0.21138	-1.3739	0.20864	NS
C07475	0.33893	-0.69623	1.3427	0.21811	NS
C02727	1.1071	-0.89986	1.3403	0.21885	NS
D00663	-0.34266	0.047386	-1.3231	0.22424	NS
C00106	-0.20844	0.0065189	-1.269	0.24195	NS
C06343	0.57016	-0.51453	1.2669	0.24265	NS
C02560	0.53844	0.38726	1.2614	0.24451	NS
C14291	0.65112	-1.9561	1.2578	0.24573	NS
C10120	-0.54219	-0.037511	-1.2522	0.24765	NS
C08370	-0.92436	-1.341	-1.2198	0.25906	NS
C00141	-0.20306	0.0052278	-1.209	0.26293	NS
C00588	1.7675	0.3968	1.1902	0.26981	NS
C00852	0.59658	-0.18588	1.1901	0.26986	NS
C06343	0.75871	0.45263	1.1551	0.28306	NS
C01479	1.1905	0.41919	1.1439	0.28741	NS
C00123	-0.20736	0.12038	-1.1347	0.29101	NS
C05141	-2.6442	-1.1998	-1.1232	0.2956	NS
C11087	-0.33806	0.38316	-1.086	0.31072	NS
C10430	0.21368	-0.68003	1.073	0.31618	NS
C06105	-0.27409	0.20755	-1.0152	0.34125	NS
C14790	-0.14646	0.030242	-0.97175	0.36109	NS
C10561	-0.38365	-0.47292	-0.95685	0.36809	NS
C13355	0.47945	-0.90618	0.89096	0.40028	NS
C06526	-0.26156	-0.73948	-0.82268	0.43575	NS
C00025	0.75977	0.17593	0.81913	0.43764	NS
C02320	0.93777	-0.99783	0.81784	0.43834	NS
D02500	0.21509	0.087661	0.81262	0.44115	NS
C02348	0.34964	0.22772	0.80148	0.44719	NS
C07480	0.78726	-2.566	0.7696	0.46479	NS
C12679	-0.13886	0.092846	-0.76338	0.46828	NS
C00242	0.20109	-0.28065	0.71269	0.49734	NS
C10472	0.34804	-0.39301	0.70527	0.50169	NS
C06425	0.5132	0.44252	0.69083	0.51022	NS
C14428	0.1848	-0.69628	0.67807	0.51784	NS
C00371	0.11486	0.35357	0.63736	0.54261	NS
C00253	0.4557	0.61064	0.63375	0.54484	NS
C01012	0.098249	-0.059526	0.63166	0.54614	NS
C08626	-1.9518	-0.87952	-0.59194	0.57108	NS
C04294	0.1321	-0.16072	0.58099	0.57806	NS
C11519	-0.49009	0.040378	-0.57541	0.58165	NS
C20157	-0.090975	0.17556	-0.56504	0.58834	NS
C06414	-0.109	0.4797	-0.53816	0.60587	NS
C06343	0.12574	0.13185	0.52151	0.61686	NS
C01717	0.14398	0.38496	0.44028	0.67199	NS
C08437	-0.21947	-1.2353	-0.42824	0.68035	NS
C01234	-0.050977	0.0067691	-0.32342	0.7551	NS
C06545	0.13242	0.40232	0.31969	0.75782	NS
C10331	0.27914	-0.62016	0.2877	0.78127	NS
C01588	0.13349	0.1103	0.28141	0.78591	NS
C00315	-0.21867	2.7368	-0.2792	0.78754	NS
C01118	-0.090609	-0.383	-0.27388	0.79148	NS
C14412	-0.041704	-0.021925	-0.23209	0.8226	NS
C15545	0.041303	0.32245	0.21139	0.83815	NS
C00836	0.075736	-0.6289	0.20628	0.84199	NS
C08610	-0.14601	-0.86291	-0.20033	0.84648	NS
C20197	0.037306	-0.24085	0.17843	0.86305	NS
C00597	0.077887	0.059891	0.16778	0.87114	NS
C03758	-0.063238	-0.0069035	-0.16562	0.87278	NS
C19261	-0.040126	0.17934	-0.12962	0.90023	NS
C14229	-0.01792	-0.1378	-0.097908	0.92454	NS
C10494	0.022379	-0.81154	0.051975	0.95989	NS
C11874	-0.006905	-0.086897	-0.011344	0.99124	NS

## Sheet: Table 10 (RTS3_E)
KEGG ID	logFC	AveExpr	t	P.Value	Functional annotation in KEGG
C18877	2.0045	0.25874	7.3866	4.5126e-05	FALSE
C00955	-1.5255	0.99905	-3.3186	0.00915	TRUE
C01046	1.5147	0.22094	3.3095	0.0092824	TRUE
C08610	2.1415	0.30988	2.8794	0.018477	FALSE
C14428	0.62833	-0.37455	2.6447	0.027043	FALSE
C00314	-0.60275	0.037153	-2.5981	0.029176	TRUE
C10561	-1.1718	-0.91753	-2.2527	0.05121	FALSE
C03354	-0.48167	-0.015315	-2.1228	0.063215	FALSE
C00954	-0.50825	0.54238	-2.114	0.064114	TRUE
C06414	-0.64635	0.20343	-2.0829	0.067418	FALSE
C10120	-1.1057	-0.28091	-2.0565	0.070355	FALSE
C06105	-0.78874	-0.044587	-2.0438	0.071806	FALSE
C00141	-0.37002	-0.083017	-1.8465	0.098396	TRUE
C06343	-0.66552	-1.0931	-1.8453	0.098593	FALSE
C17762	1.0894	-5.5408	1.8398	0.099457	FALSE
C12679	-0.41737	-0.040068	-1.8175	0.10301	NS
C08183	0.65552	-0.52531	1.7073	0.12246	NS
C14790	-0.36738	-0.082047	-1.7029	0.12331	NS
C00417	-0.37409	0.16958	-1.6993	0.12399	NS
C15545	-0.44658	0.07828	-1.5855	0.14783	NS
C10645	-0.40101	0.18318	-1.5839	0.14819	NS
C07592	0.82278	-1.2284	1.5449	0.15729	NS
C20197	0.75126	0.22107	1.5204	0.16323	NS
C10702	1.2092	-0.89818	1.4817	0.17307	NS
C08261	0.37205	-0.38579	1.4775	0.17416	NS
D02500	-0.87838	-0.56912	-1.437	0.18507	NS
C12227	1.1629	-5.3716	1.4325	0.1863	NS
C00588	1.9879	0.50148	1.4218	0.18929	NS
C00836	0.47293	-0.39401	1.3798	0.20145	NS
C19261	-0.50241	-0.09131	-1.3784	0.20188	NS
C06545	0.80522	0.72528	1.3603	0.20731	NS
C00074	-0.29176	-0.013338	-1.3311	0.21638	NS
C00212	0.64912	-1.2464	1.3249	0.21834	NS
C11519	-2.6872	-1.2124	-1.2696	0.23655	NS
C10331	1.6478	0.063467	1.2684	0.23695	NS
C00144	-0.38443	0.37116	-1.2654	0.23796	NS
C10472	1.2993	0.1788	1.2414	0.2463	NS
D00663	-0.27441	0.076781	-1.2265	0.25158	NS
C00670	-0.63586	0.39752	-1.1812	0.26825	NS
C01879	0.96666	-0.40625	1.0937	0.30293	NS
C20157	-0.25481	0.093892	-1.0806	0.30839	NS
C00123	-0.24154	0.070862	-1.0661	0.31455	NS
C01996	0.39987	-0.56906	1.0512	0.32096	NS
C00147	0.76888	-0.59678	0.93127	0.37638	NS
C05141	1.7731	0.74998	0.92849	0.37774	NS
C11087	-0.22192	0.43994	-0.91481	0.3845	NS
C10430	0.20148	-0.65269	0.90182	0.39099	NS
C12144	0.38849	-0.50211	0.88904	0.39746	NS
C02560	0.38848	0.3147	0.8681	0.40822	NS
C03134	0.50149	0.066053	0.82475	0.43114	NS
C08437	0.75986	-0.59204	0.78771	0.45142	NS
C02727	0.78888	-1.1109	0.77803	0.45682	NS
C00315	-0.89392	2.2454	-0.7665	0.4633	NS
C00170	0.64174	-0.86578	0.72333	0.48813	NS
C01234	-0.14573	-0.043137	-0.67714	0.5156	NS
C01012	-0.24681	-0.19679	-0.67042	0.51967	NS
C13355	0.32359	-0.90169	0.64878	0.53293	NS
D02500	0.54356	-0.86902	0.62672	0.54664	NS
C00163	1.5228	-4.2455	0.5931	0.56793	NS
C03758	0.23241	0.18084	0.56447	0.58643	NS
C14412	0.11969	0.082898	0.55589	0.59204	NS
C00025	0.52531	0.0018372	0.54933	0.59634	NS
C14291	0.26658	-1.8497	0.52427	0.61295	NS
C06526	0.20833	-0.4768	0.48624	0.63859	NS
C00242	0.17795	-0.30713	0.47884	0.64364	NS
C10494	0.1927	-0.67604	0.45981	0.65672	NS
C06343	0.26628	0.25537	0.45946	0.65696	NS
C00852	0.29984	-0.35123	0.44612	0.66621	NS
C00597	-0.189	-0.13351	-0.4169	0.68667	NS
C06425	-0.42457	-0.1138	-0.38748	0.70754	NS
C07480	0.45943	-2.5043	0.382	0.71146	NS
C08626	-0.95102	-0.39552	-0.3659	0.72302	NS
C00106	-0.070154	0.080939	-0.3239	0.75353	NS
C00371	-0.063732	0.27384	-0.29455	0.77512	NS
C01717	0.10356	0.35536	0.29059	0.77805	NS
C00114	-0.12921	0.10404	-0.28791	0.78003	NS
C01118	-0.11431	-0.34661	-0.27594	0.78892	NS
C00253	0.18353	0.45043	0.27299	0.79111	NS
C00768	-0.11329	0.42	-0.26669	0.79581	NS
C02348	-0.14373	-0.032577	-0.23834	0.81704	NS
C02320	0.30037	-1.4984	0.18363	0.85844	NS
C11874	-0.068003	-0.154	-0.181	0.86044	NS
C07475	0.069378	-0.81797	0.18066	0.8607	NS
C08370	0.1059	-0.76781	0.15611	0.87945	NS
C00148	0.15767	-0.44426	0.12349	0.90447	NS
C00495	0.058709	0.76646	0.077551	0.93991	NS
C06343	0.042601	0.17933	0.069177	0.94638	NS
C01588	0.035551	-0.01256	0.065251	0.94942	NS
C01479	-0.051595	-0.36929	-0.051328	0.9602	NS
C14229	0.00949	-0.11099	0.04051	0.96858	NS
C04294	0.0053028	-0.26639	0.011568	0.99103	NS

[truncated: 12 more sheets: Table 11 (PCL1_E), Table 12 (MEK1_E), Table 13 (TDA1_G), Table 14 (YGR067C_G), Table 15 (RME1_G), Table 16 (DLD3_G), Table 17 (GAL11_G), Table 18 (OCA1_G), Table 19 (FAA1_G), Table 20 (RTS3_G), Table 21 (PCL1_G), Table 22 (MEK1_G)]
